# Supplementary material for: Thermodynamic Analysis of Chemical Hydrogen Storage: Energetics of Liquid Organic Hydrogen Carrier Systems Based on Methyl-Substituted Indoles
Source: Materials (Basel). 2023 Apr 6;16(7):2924. doi: 10.3390/ma16072924 (PMC10095710; doi:10.3390/ma16072924)
Supplement: Supplementary file 1 [file materials-16-02924-s001.zip]

Archive with 1 entries (1 files):
- materials-2237644-supplementary.pdf
